# Supplementary material for: Reconstructed SqueezeNext with C-CBAM for offline handwritten Chinese character recognition
Source: PeerJ Comput Sci. 2023 Aug 14;9:e1529. doi: 10.7717/peerj-cs.1529 (PMC10496007; doi:10.7717/peerj-cs.1529)
Supplement: Supplemental Information 1 [file peerj-cs-09-1529-s001.py]

import os
import numpy as np
import tensorflow as tf
from tensorflow import keras
from tensorflow.keras.layers import *
from tensorflow.keras.models import *

from tensorflow.keras import regularizers
from atten import cbam_block1, cbam_block2, cbam_block3


def load_para():
    classes = 3755
    batchsize = 128
    stepsperepoch = 400 * classes / batchsize
    size_input = 40
    DROPout = 0.5
    weightier = 1e-4
    learningrate = 0.01
    return classes, batchsize, stepsperepoch, size_input, DROPout, weightier, learningrate
num_classes, batch_size, steps_per_epoch, size, DROPOUT, weight_decay, lr = load_para()
def load_data():
    x_train_savepath = 'E:/label/ChineseCharacter/40/train_x.npy'
    y_train_savepath = 'E:/label/ChineseCharacter/40/train_y.npy'
    x_test_savepath = 'E:/label/ChineseCharacter/40/test_x.npy'
    y_test_savepath = 'E:/label/ChineseCharacter/40/test_y.npy'
    x_train_save = np.load(x_train_savepath)
    y_train = np.load(y_train_savepath)
    x_test_save = np.load(x_test_savepath)
    y_test = np.load(y_test_savepath)
    x_train = np.reshape(x_train_save, (len(x_train_save), size, size))
    x_test = np.reshape(x_test_save, (len(x_test_save), size, size))
    x_train = x_train.reshape(x_train.shape[0], size, size, 1)  # 给数据增加一个维度，使数据和网络结构匹配
    x_test = x_test.reshape(x_test.shape[0], size, size, 1)

    Y_train = np.zeros((1502000, num_classes), dtype='float32')
    Y_test = np.zeros((375500, num_classes), dtype='float32')
    for i in range(1502000):
        Y_train[i, y_train[i]] = 1
    for i in range(375500):
        Y_test[i, y_test[i]] = 1
    y_train = Y_train
    y_test = Y_test
    return x_train, y_train, x_test, y_test
x_train, y_train, x_test, y_test = load_data()

def CBA(x, filters, kernel_size=(3, 3), strides=1, initializer="he_normal", bias=False,
        regularizer=regularizers.l2(weight_decay), padding='same', name=""):
    x = Conv2D(filters=filters, kernel_size=kernel_size,strides=strides,
               kernel_initializer=initializer, use_bias=bias,
               kernel_regularizer=regularizer, padding=padding,
               name=name + '_C')(x)
    x = BatchNormalization(momentum=0.9, epsilon=1e-5, name=name + '_BN')(x)
    x = Activation('relu', name=name + '_A')(x)
    return x

def basic_module(x, in_channels, out_channels, name=""):
    Bottle1 = CBA(x, in_channels/2, (1,1), strides=1, name='Block' + name + '_B1')
    Bottle2 = CBA(Bottle1, in_channels/4, (1,1), 1, name='Block' + name + '_B2')
    C31 = CBA(Bottle2, out_channels, (3,1), 1, name='Block' + name + '_C31')
    C13 = CBA(Bottle2, out_channels, (1,3), 1, name='Block' + name + '_C13')
    Con = Concatenate(axis=-1)([C13, C31])
    x = Concatenate(axis=-1)([Con, x])
    out = CBA(x, out_channels, 1, 1, name='Block' + name + '_out')
    return out

def squeezenet():
    img_input = Input(shape=(40, 40, 1))
    x = CBA(img_input, 64, (3, 3), name='conv_first')

    # CBAM1 = cbam_block1(x, name="CBAM1_")

    x = basic_module(x, 64, 32, name='1')       # (None, 40, 40, 32)
    x = basic_module(x, 32, 32, name='2')       # (None, 40, 40, 32)

    # x = Concatenate(axis=-1)([CBAM1, x])
    x = CBA(x, 32, kernel_size=(2, 2), strides=2, initializer="he_normal", bias=False,
            regularizer=regularizers.l2(weight_decay), padding='valid', name="mp_1")
    # CBAM2 = cbam_block2(x, name="CBAM2_")
    x = basic_module(x, 32, 64, name='3')       # (None, 20, 20, 32)
    x = basic_module(x, 64, 64, name='4')       # (None, 20, 20, 64)
    x = basic_module(x, 64, 64, name='5')       # (None, 20, 20, 64)
    x = basic_module(x, 64, 64, name='6')       # (None, 20, 20, 64)

    # x = Concatenate(axis=-1)([CBAM2, x])
    x = CBA(x, 32, kernel_size=(2, 2), strides=2, initializer="he_normal", bias=False,
            regularizer=regularizers.l2(weight_decay), padding='valid', name="mp_2")
    # CBAM3 = cbam_block3(x, name="CBAM3_")
    x = basic_module(x, 64, 128, name='7')      # (None, 10, 10, 64)
    x = basic_module(x, 128, 128, name='8')     # (None, 10, 10, 128)
    x = basic_module(x, 128, 128, name='9')     # (None, 10, 10, 128)
    x = basic_module(x, 128, 128, name='10')    # (None, 10, 10, 128)
    x = basic_module(x, 128, 128, name='11')    # (None, 10, 10, 128)
    x = basic_module(x, 128, 128, name='12')    # (None, 10, 10, 128)
    x = basic_module(x, 128, 128, name='13')    # (None, 10, 10, 128)
    x = basic_module(x, 128, 128, name='14')    # (None, 10, 10, 128)
    x = basic_module(x, 128, 128, name='15')    # (None, 10, 10, 128)
    x = basic_module(x, 128, 128, name='16')    # (None, 10, 10, 128)
    x = basic_module(x, 128, 128, name='17')    # (None, 10, 10, 128)
    x = basic_module(x, 128, 128, name='18')    # (None, 10, 10, 128)
    x = basic_module(x, 128, 128, name='19')    # (None, 10, 10, 128)
    x = basic_module(x, 128, 128, name='20')    # (None, 10, 10, 128)

    # x = Concatenate(axis=-1)([CBAM3, x])
    x = CBA(x, 32, kernel_size=(2, 2), strides=2, initializer="he_normal", bias=False,
            regularizer=regularizers.l2(weight_decay), padding='valid', name="mp_3")
    x = basic_module(x, 128, 256, name='21')    # (None, 5, 5, 256)

    x = CBA(x, 128, (3,3), name='conv_last')

    x = GlobalAveragePooling2D(name='gap')(x)
    out = Dense(3755, activation='softmax', name='FC2')(x)
    sqz_model = Model(img_input, out)
    return sqz_model

model = squeezenet()

sgd1 = tf.keras.optimizers.SGD(learning_rate=0.01, momentum=0.9, nesterov=True)
model.compile(optimizer=sgd1,
              loss='categorical_crossentropy',
              metrics=['categorical_accuracy'])
model.summary()

# history = model.fit(x_train, y_train, steps_per_epoch=steps_per_epoch,
#                     batch_size=batch_size, epochs=1, shuffle=True,
#                     validation_data=(x_test, y_test))
# loss = history.history['loss']
# acc = history.history['categorical_accuracy']
# val_loss = history.history['val_loss']
# val_acc = history.history['val_categorical_accuracy']
# print("loss", loss)
# print("acc", acc)
# print("val_loss", val_loss)
# print("val_acc", val_acc)
# model.save('SqNxt.h5')
