# Supplementary material for: Reconstructed SqueezeNext with C-CBAM for offline handwritten Chinese character recognition
Source: PeerJ Comput Sci. 2023 Aug 14;9:e1529. doi: 10.7717/peerj-cs.1529 (PMC10496007; doi:10.7717/peerj-cs.1529)
Supplement: Supplemental Information 2 [file peerj-cs-09-1529-s002.py]

import math
from tensorflow.keras.layers import *
from tensorflow.keras.models import *
from tensorflow.keras import backend as K


def eca_block(input_feature, b=1, gamma=2, name=""):
    channel = input_feature._keras_shape[-1]
    kernel_size = int(abs((math.log(channel, 2) + b) / gamma))
    kernel_size = kernel_size if kernel_size % 2 else kernel_size + 1

    avg_pool = GlobalAveragePooling2D()(input_feature)

    x = Reshape((-1, 1))(avg_pool)
    x = Conv1D(1, kernel_size=kernel_size, padding="same", name="eca_layer_" + str(name), use_bias=False, )(x)
    x = Activation('sigmoid')(x)
    x = Reshape((1, 1, -1))(x)

    output = multiply([input_feature, x])
    return output

def CAM(input_feature, b=1, gamma=2, ratio=8, name=""):
    channel = input_feature.shape[-1]
    kernel_size = int(abs((math.log(channel, 2) + b) / gamma))
    kernel_size = kernel_size if kernel_size % 2 else kernel_size + 1

    avg_pool = GlobalAveragePooling2D()(input_feature)

    avg_pool = Reshape((-1, 1))(avg_pool)
    avg_pool = Conv1D(1, kernel_size=kernel_size, padding="same", name="CAM1_" + str(name), use_bias=False, )(avg_pool)
    avg_pool = Activation('sigmoid')(avg_pool)
    avg_pool = Reshape((1, 1, -1))(avg_pool)

    max_pool = GlobalAveragePooling2D()(input_feature)

    max_pool = Reshape((-1, 1))(max_pool)
    max_pool = Conv1D(1, kernel_size=kernel_size, padding="same", name="CAM2_" + str(name), use_bias=False, )(max_pool)
    max_pool = Activation('sigmoid')(max_pool)
    max_pool = Reshape((1, 1, -1))(max_pool)

    cbam_feature = Add()([avg_pool, max_pool])
    cbam_feature = Activation('sigmoid')(cbam_feature)

    return multiply([input_feature, cbam_feature])

# def CAM(input_feature, ratio=8, name=""):
#     channel = input_feature.shape[-1]
#     # ratio = 8
#
#     shared_layer_one = Dense(channel // ratio,
#                              activation='relu',
#                              kernel_initializer='he_normal',
#                              use_bias=False,
#                              bias_initializer='zeros',
#                              name=str(name) + "CAM_1")
#     shared_layer_two = Dense(channel,
#                              kernel_initializer='he_normal',
#                              use_bias=False,
#                              bias_initializer='zeros',
#                              name=str(name) + "CAM_2")
#
#     avg_pool = GlobalAveragePooling2D()(input_feature)
#     max_pool = GlobalMaxPooling2D()(input_feature)
#
#     avg_pool = Reshape((1, 1, channel))(avg_pool)
#     max_pool = Reshape((1, 1, channel))(max_pool)
#
#     avg_pool = shared_layer_one(avg_pool)
#     max_pool = shared_layer_one(max_pool)
#
#     avg_pool = shared_layer_two(avg_pool)
#     max_pool = shared_layer_two(max_pool)
#
#     cbam_feature = Add()([avg_pool, max_pool])
#     cbam_feature = Activation('sigmoid')(cbam_feature)
#
#     return multiply([input_feature, cbam_feature])

def SAM(input_feature, name=""):
    kernel_size = 3

    cbam_feature = input_feature

    avg_pool = Lambda(lambda x: K.mean(x, axis=3, keepdims=True))(cbam_feature)
    max_pool = Lambda(lambda x: K.max(x, axis=3, keepdims=True))(cbam_feature)
    concat = Concatenate(axis=3)([avg_pool, max_pool])

    cbam_feature = Conv2D(filters=1,
                          kernel_size=kernel_size,
                          strides=1,
                          padding='same',
                          kernel_initializer='he_normal',
                          use_bias=False,
                          name=str(name) + "SA")(concat)
    cbam_feature = Activation('sigmoid')(cbam_feature)

    return multiply([input_feature, cbam_feature])

def cbam_block1(cbam_feature, ratio=8, name=""):
    cbam_feature = CAM(cbam_feature, ratio, name=name)
    cbam_feature = SAM(cbam_feature, name=name)
    return cbam_feature

def cbam_block2(cbam_feature, ratio=8, name=""):
    cbam_feature1 = CAM(cbam_feature, ratio, name=name)
    cbam_feature2 = SAM(cbam_feature, name=name)
    cbam_feature = Concatenate(axis=-1)([cbam_feature1, cbam_feature2])
    return cbam_feature

def cbam_block3(cbam_feature, ratio=8, name=""):
    cbam_feature = SAM(cbam_feature, name=name)
    cbam_feature = CAM(cbam_feature, ratio, name=name)
    return cbam_feature
