# Supplementary material for: Reconstructed SqueezeNext with C-CBAM for offline handwritten Chinese character recognition
Source: PeerJ Comput Sci. 2023 Aug 14;9:e1529. doi: 10.7717/peerj-cs.1529 (PMC10496007; doi:10.7717/peerj-cs.1529)
Supplement: Supplemental Information 3 [file peerj-cs-09-1529-s003.py]

import numpy as np
import tensorflow as tf
from tensorflow import keras
import tensorflow_model_optimization as tfmot

def load_para():
    classes = 3755
    batchsize = 128
    stepsperepoch = 400 * classes / batchsize
    size_input = 40
    DROPout = 0.5
    weightier = 1e-4
    learningrate = 0.01
    return classes, batchsize, stepsperepoch, size_input, DROPout, weightier, learningrate
num_classes, batch_size, steps_per_epoch, size, DROPOUT, weight_decay, lr = load_para()
def load_data():
    x_train_savepath = 'E:/label/ChineseCharacter/40/train_x.npy'
    y_train_savepath = 'E:/label/ChineseCharacter/40/train_y.npy'
    x_test_savepath = 'E:/label/ChineseCharacter/40/test_x.npy'
    y_test_savepath = 'E:/label/ChineseCharacter/40/test_y.npy'
    x_train_save = np.load(x_train_savepath)
    y_train = np.load(y_train_savepath)
    x_test_save = np.load(x_test_savepath)
    y_test = np.load(y_test_savepath)
    x_train = np.reshape(x_train_save, (len(x_train_save), size, size))
    x_test = np.reshape(x_test_save, (len(x_test_save), size, size))
    x_train = x_train.reshape(x_train.shape[0], size, size, 1)  # 给数据增加一个维度，使数据和网络结构匹配
    x_test = x_test.reshape(x_test.shape[0], size, size, 1)

    Y_train = np.zeros((1502000, num_classes), dtype='float32')
    Y_test = np.zeros((375500, num_classes), dtype='float32')
    for i in range(1502000):
        Y_train[i, y_train[i]] = 1
    for i in range(375500):
        Y_test[i, y_test[i]] = 1
    y_train = Y_train
    y_test = Y_test
    return x_train, y_train, x_test, y_test
x_train, y_train, x_test, y_test = load_data()

sgd1 = tf.keras.optimizers.SGD(learning_rate=0.01, momentum=0.9, nesterov=True)
model = keras.models.load_model('D:/PYCode/Nets/CBAM/SqNxt.h5')
quantize_model = tfmot.quantization.keras.quantize_model
q_aware_model = quantize_model(model)
q_aware_model.compile(optimizer=sgd1,
                      loss='categorical_crossentropy',
                      metrics=['categorical_accuracy'])
q_aware_model.summary()
q_aware_model.fit(x_train, y_train, batch_size=batch_size,
                  steps_per_epoch=steps_per_epoch,
                  epochs=2,
                  validation_freq=2,
                  validation_data=(x_test, y_test))
converter = tf.lite.TFLiteConverter.from_keras_model(q_aware_model)
converter.optimizations = [tf.lite.Optimize.DEFAULT]
quantized_tflite_model = converter.convert()
tflite_name = "SqNxt_quan"
open(tflite_name, "wb").write(quantized_tflite_model)
