# Supplementary material for: Reconstructed SqueezeNext with C-CBAM for offline handwritten Chinese character recognition
Source: PeerJ Comput Sci. 2023 Aug 14;9:e1529. doi: 10.7717/peerj-cs.1529 (PMC10496007; doi:10.7717/peerj-cs.1529)
Supplement: Supplemental Information 4 [file peerj-cs-09-1529-s004.py]

import os
import numpy as np
import tensorflow as tf
from tensorflow import keras
from kerassurgeon.operations import delete_channels

def load_para():
    classes = 3755
    batchsize = 128
    stepsperepoch = 400 * classes / batchsize
    size_input = 40
    DROPout = 0.5
    weightier = 1e-4
    learningrate = 0.01
    return classes, batchsize, stepsperepoch, size_input, DROPout, weightier, learningrate
num_classes, batch_size, steps_per_epoch, size, DROPOUT, weight_decay, lr = load_para()
def load_data():
    x_train_savepath = 'E:/label/ChineseCharacter/40/train_x.npy'
    y_train_savepath = 'E:/label/ChineseCharacter/40/train_y.npy'
    x_test_savepath = 'E:/label/ChineseCharacter/40/test_x.npy'
    y_test_savepath = 'E:/label/ChineseCharacter/40/test_y.npy'
    x_train_save = np.load(x_train_savepath)
    y_train = np.load(y_train_savepath)
    x_test_save = np.load(x_test_savepath)
    y_test = np.load(y_test_savepath)
    x_train = np.reshape(x_train_save, (len(x_train_save), size, size))
    x_test = np.reshape(x_test_save, (len(x_test_save), size, size))
    x_train = x_train.reshape(x_train.shape[0], size, size, 1)  # 给数据增加一个维度，使数据和网络结构匹配
    x_test = x_test.reshape(x_test.shape[0], size, size, 1)

    Y_train = np.zeros((1502000, num_classes), dtype='float32')
    Y_test = np.zeros((375500, num_classes), dtype='float32')
    for i in range(1502000):
        Y_train[i, y_train[i]] = 1
    for i in range(375500):
        Y_test[i, y_test[i]] = 1
    y_train = Y_train
    y_test = Y_test
    return x_train, y_train, x_test, y_test
x_train, y_train, x_test, y_test = load_data()
y_label = y_test

def get_num_curr(model):
    num_true = 0
    for i in range(100):
        y_pred = model.predict(x_test[i * 100:i * 100 + 99])
        for j in range(len(y_pred)):
            if np.argmax(y_pred[j]) == y_label[i * 100 + j]:
                num_true += 1
    print(num_true)
    return num_true

def cut_cnn_channel(model, num):
    cnn_layer = model.get_layer(index=num)  # 获取要剪枝的层号
    weight_all = cnn_layer.get_weights()  # 获取参数(w和b)
    weight_filter = weight_all[0]  # 获取权重w
    num_filter = weight_filter.shape[-1]  # 神经元个数
    sum_filter = np.zeros([num_filter])
    for i in range(num_filter):
        sum_filter[i] = np.sum(np.abs(weight_filter[:, :, :, i]))
        # 　各元素最后一项绝对值的和
    num_small = np.argmin(sum_filter)  # 返回最小值下标
    cut_model = delete_channels(model, cnn_layer, [num_small], copy=True)
    return cut_model

sgd = tf.keras.optimizers.SGD(learning_rate=0.001, momentum=0.9, nesterov=True)
model = keras.models.load_model('SqNxt.h5')
model.summary()

def cut_fir(model, index, num_to_cut):
    print('going to cut', num_to_cut)
    out_model = cut_cnn_channel(model, index)
    for i in range(num_to_cut-1):
        out_model = cut_cnn_channel(out_model, index)
    return out_model

new_model = cut_fir(model, 77, 6)
new_model = cut_fir(new_model, 80, 24)
new_model = cut_fir(new_model, 81, 24)

print('1:保存网络   2:放弃    3.训练')
p = int(input())
if p == 1:
    new_model.summary()
    print('保存此次剪枝模型')
    new_model.save('19-fire9_6_24.h5')
elif p==2:
    print('放弃剪枝')
elif p==3:
    print('执行恢复训练')
    time = int(input())
    while time == 0:
        print('设置学习率')
        lr = float(input())
        print('设置迭代次数')
        ep = int(input())
        sgd5 = tf.keras.optimizers.SGD(learning_rate=lr, momentum=0.9, nesterov=True)
        print('开始训练')
        new_model.compile(loss='categorical_crossentropy',
                          optimizer=sgd5,
                          metrics=['categorical_accuracy'])
        new_model.fit(x_train, y_train, batch_size=batch_size,
                      steps_per_epoch=steps_per_epoch,
                      epochs=ep,
                      validation_data=(x_test, y_test),
                      shuffle=True)
        print('0:继续训练   1:结束训练')
        time = int(input())
    print('3:保存网络   4:放弃')
    q = int(input())
    if q == 3:
        new_model.summary()
        print('保存此次剪枝模型')
        new_model.save('19-fire9_6_24.h5')
    else:
        print('放弃剪枝')
