# Supplementary material for: Reconstructed SqueezeNext with C-CBAM for offline handwritten Chinese character recognition
Source: PeerJ Comput Sci. 2023 Aug 14;9:e1529. doi: 10.7717/peerj-cs.1529 (PMC10496007; doi:10.7717/peerj-cs.1529)
Supplement: Supplemental Information 6 [file peerj-cs-09-1529-s006.py]

import os
import numpy as np
import sklearn
from PIL import Image
import matplotlib.pyplot as plt
import scipy
import h5py
import sklearn.preprocessing as sp
from sklearn.model_selection import train_test_split

num_classes = 3755
size = 40

train_path       = 'F:/Dataset/train/'
train_txt        = 'E:/label/ChineseCharacter/40/train_char.txt'
x_train_savepath = 'E:/label/ChineseCharacter/40/train_x.npy'
y_train_savepath = 'E:/label/ChineseCharacter/40/train_y.npy'

test_path        = 'F:/Dataset/test/'
test_txt         = 'E:/label/ChineseCharacter/40/test_char.txt'
x_test_savepath  = 'E:/label/ChineseCharacter/40/test_x.npy'
y_test_savepath  = 'E:/label/ChineseCharacter/40/test_y.npy'


y1 = sp.LabelEncoder()
def generateds(path, txt):
    f = open(txt, 'r')
    contents = f.readlines()
    f.close()
    x, y_ = [], []
    for content in contents:
        value = content.split()
        img_path = path + value[0]
        img = Image.open(img_path)
        img = np.array(img.convert('L'))
        img = img / 255.
        x.append(img)
        y_.append(value[1])
        # print('loading : ' + content)
    x = np.array(x)
    y_ = np.array(y_)
    y_ = y_.astype(np.int64)
    y_ = y1.fit_transform(y_)
    return x, y_


def load_data():
    if os.path.exists(x_train_savepath) and os.path.exists(y_train_savepath) and os.path.exists(
            x_test_savepath) and os.path.exists(y_test_savepath):
        print('Loading Datasets, Please Wait...')
        x_train_save = np.load(x_train_savepath)
        y_train = np.load(y_train_savepath)
        x_test_save = np.load(x_test_savepath)
        y_test = np.load(y_test_savepath)
        x_train = np.reshape(x_train_save, (len(x_train_save), size, size))
        x_test = np.reshape(x_test_save, (len(x_test_save), size, size))
        x_train = x_train.reshape(x_train.shape[0], size, size, 1)
        x_test = x_test.reshape(x_test.shape[0], size, size, 1)

    else:
        print('Generating Datasets, Please Wait...')
        x_train, y_train = generateds(train_path, train_txt)
        x_test, y_test = generateds(test_path, test_txt)
        x_train = x_train.reshape(x_train.shape[0], size, size, 1)
        x_test = x_test.reshape(x_test.shape[0], size, size, 1)
        print('Saving Datasets, Please Wait...')
        x_train_save = np.reshape(x_train, (len(x_train), -1))
        x_test_save = np.reshape(x_test, (len(x_test), -1))
        np.save(x_train_savepath, x_train_save)
        np.save(y_train_savepath, y_train)
        np.save(x_test_savepath, x_test_save)
        np.save(y_test_savepath, y_test)

    Y_train = np.zeros((1502000, num_classes), dtype='float32')
    Y_test = np.zeros((375500, num_classes), dtype='float32')
    for i in range(1502000):
        Y_train[i, y_train[i]] = 1
    for i in range(375500):
        Y_test[i, y_test[i]] = 1
    return x_train, Y_train, x_test, Y_test, y_test


x_train, y_train, x_test, y_test, y_label = load_data()

train_dir = train_path
train_image = x_train
train_label = y_train
test_image = x_test
test_label = y_test

# f = h5py.File('data.h5', 'w')
# f.create_dataset('x_train', data=train_image)
# f.create_dataset('y_train', data=train_label)
# f.create_dataset('x_test', data=test_image)
# f.create_dataset('y_test', data=test_label)
# f.close()
#
# train_dataset = h5py.File('data.h5', 'r')
# train_set_x_orig = np.array(train_dataset['x_train'][:], dtype='float32') # your train set features
# train_set_y_orig = np.array(train_dataset['y_train'][:], dtype='float32') # your train set labels
# test_set_x_orig = np.array(train_dataset['x_test'][:], dtype='float32') # your train set features
# test_set_y_orig = np.array(train_dataset['y_test'][:], dtype='float32') # your train set labels
# f.close()
#
# print(train_set_x_orig.shape)
# print(train_set_y_orig.shape)
#
# print(train_set_x_orig.max())
# print(train_set_x_orig.min())
#
# print(test_set_x_orig.shape)
# print(test_set_y_orig.shape)
